# Supplementary material for: A collaborative realist review of remote measurement technologies for depression in young people
Source: Nat Hum Behav. 2024 Jan 15;8(3):480–92. doi: 10.1038/s41562-023-01793-5 (PMC10963268; doi:10.1038/s41562-023-01793-5)
Supplement: Supplementary file 4 — Included literature. [file 41562_2023_1793_MOESM4_ESM.xlsx]

## Sheet: Table_1_Included Literature
Citation	Reference	Source	Type	Intervention Theories	Context	Population	Age (YP only, years)	Sample Size (Total)	Type of RMT	Name	Use	Passive/Active/Both	Data Collected	Sampling Frequency	Length of Data Collection	Acceptability	Measures of Acceptability	Factors Affecting Adherence	Groundtruth/Validation Measure of Depression	Accuracy	Clinical Utility	Underlying mechanisms?
7	Hetrick et al 2014	Hand search	Original research - qualitative	Acceptability - HCPs Implementation - primary care Mechanisms	Australia - primary care	GPs	N/A	12	Internet-based platform	N/A	Screening, monitoring, feedback to HCP	Active - self-report	Depressive symptomatology, suicidality & mania Side effects of medication Life events impacting on mood	N/A	N/A	Response times, change in roles & responsibilities, insufficent resources, digital literacy/training, use by patients from diffierent cultures, brings structure/hard data to consultation but need for further information beyond numerical scores	N/A	N/A	N/A	N/A	N/A	Facilitation of communication between YP & HCP - disclosure of information that would not feel comfortable doing face-to-face Shared decision marking
29	Melcher et al 2020	Database search	Review	Methodological	USA - university	University students	N/A	N/A	Smartphones, applications & wearables	N/A	Monitoring, personalised intervention strategies	Both	Data most commonly collected - location, accelerometer, SMS/call logs, EMA mood, anxiety and/or stress; as proxies for sleep, activity, and social interactions	Mean duration - 42 days	N/A	N/A	N/A	N/A	N/A	N/A	N/A	N/A
32	Wykes et al 2019	Iterative search	Review	Implementation	UK	N/A	N/A	N/A	All	N/A	General use	N/A	N/A	N/A	N/A	Regulation	N/A	N/A	N/A	N/A	N/A	N/A
33	World Economic Forum 2021	Iterative search	Review	Implementation	Global	N/A	N/A	N/A	All	N/A	General use	N/A	N/A	N/A	N/A	Regulation	N/A	N/A	N/A	N/A	N/A	N/A
40	Ospina-Pinillos et al 2020	Database search	Original research - qualitative, participatory research methods	Acceptability Implementation - LMIC	Columbia - schools	Community sample of young people, supportive others & HCPs	17 - 24	18	Internet-based platform	Web-based Mental Health eClinic (MHeC)	Opportunistic / one-off screening, monitoring, feedback to self & HCP	Active - self-report	N/A	N/A	N/A	Adaptation to local context	N/A	N/A	N/A	N/A	N/A	N/A
41	Sano et al 2018	Hand search	Original research	Accuracy - depression prediction Methodological	USA - university	University students	18 - 25	201	Electronic diary, smartphone, application & 2 wearables	SNAPSHOT Study	Monitoring	Both	EMA mood, stress, sleep, naps, exercise, activities, social interactions, caffeine/alcohol/drug intake Skin temperature, accelertion, ambient light, location, SMS/call logs, screen status, app usage; as proxies of autonomic arousal/stress, activity levels, sleep & social interactions	2 times a day	1 month	N/A	EMA completion rates range = 92% - 97% Propotion of passive sensing data of high enough quality for analysis: Smartphone app = 85% Wearable = 80%	Not analysed	SF-12 MCS	Comparison of classification accuracy into low/high mental health groups of different data features - highest classification accuracy obtained with wearable sensor data features (87%), with mean # of naps the most commonly selected data feature across models	N/A	N/A
42	Farhan et al 2016	Hand search	Original research	Accuracy - depression prediction	USA - university	University students	18 - 25	79	Smartphone & application	LifeRhythm	Monitoring	Passive	GPS location & activity	Daily	8 months	N/A	At least 50% of data points in at least 13 days of each PHQ-9 interval	Not analysed	Bi-weekly PHQ-9	Entropy, location variance & time spent at home significantly correlated with PHQ-9 scores – those with higher PHQ-9 scores spend more time in few locations & more time at home; collective model exhibits stronger correlation than any individual feature; prediction of DSM-V clinical diagnosis: Passive sensing data only = 0.82 Passive & PHQ-9 = 0.86 PHQ-9 only = 0.55	N/A	N/A
43	Brannon et al 2016	Hand search	Feasibility & acceptability pilot	Acceptability Methodological - self-report EMA vs. passive/wearable	USA	Community sample of adolescents	13 - 18	22	Smartphone, application & wearable	PETE	Monitoring	Both	Sleep, activity, physiology, context/location, mood, energy level & diet	4 times a day	20 days	N/A	Drop-out = 4/22 = 18% Retention = 18/22 = 82% Self-report EMA adherence, proportion of completed entries = 81% Wearable aderence, proportion of nights worn = 75% Significant decline in usage over time & increase in missing data	Not analysed	N/A	N/A	N/A	N/A
44	Wen et al 2017	Hand search	Systematic review & meta-analysis	Acceptability - factors affecting adherence Methodological	USA	Children & adolescents	≤18	N/A	Smartphone	N/A	Monitoring	Active - self-report EMA	N/A	N/A	N/A	N/A	Meta-analysis of proportion of prompts responded to across studies = 78.3%	Mean compliance rates were not different between clinical & non-clinical studies, affect of sampling frequency on adherence	N/A	N/A	N/A	N/A
45	Chen et al 2017	Database search	Original research	Accuracy Clinical utility Acceptability Methodology Implementation - alert-based system	USA - primary & secondary care	Adolescents with MDD	N/A	3	Smartphone & application	EpxDepression	Monitoring, relapse-prevention	Active - self-report	Daily mood & sleep quality Weekly text-based PHQ-9	Daily	2 - 4 months	N/A	Weekly response rate = 100% Mean daily response rates: mood = 66.3%, sleep = 64.7% Declined over time	Robust engagement with weekly prompts but message fatigue with daily prompts	PHQ-9	Mean daily mood / sleep not significantly correlated to PHQ-9 but low sample size	Successful triage, alert threshold & modification of care	Facilitation of communication between YP & HCP
46	Gatto et al 2020	Database search	Original research	Clinical utility Methodology Frequency	USA - university	Young people with mild or more mental health symptoms (DASS-21 > 9)	18 - 35	286	Internet-based platform	REDCap	Screening, monitoring, feedback to self	Active - self-report	DASS-21, goal-setting, stressful events, help-seeking & quality of life	Every 1 or 2 weeks	4 months	N/A	Drop-out rate = 27.1%	No significant demographic (gender, race) or psychological (depression, stress, anxiety subscales) differences between retained & drop-outs	DASS-21	N/A	Significant decrease in DASS-21 anxiety (t(43) = 2.43, p < 0.02) & stress (t(45) = 2.43, p < 0.00) subscales, but not depression subscale (t(43) = 1.18, p = 0.24).	Emotional self-awareness, reflection, goal-setting, feedback & help-seeking / behaviour change
47	Müller et al 2021	Database search	Feasibility & acceptability pilot	Acceptability - health-related, factors underlying adherence Implementation - schools	Germany - schools	Adolescent asylum seekers	13 - 20	40	Smartphone & application	N/A	Monitoring	Active - self-report EMA	Mood, sleep & post-migration factors	3 times a day	14 days	N/A	Total prompts = 40 x (3 x 14) = 1680 Proportion of prompts responded to = 680/1680 = 40.5%; range = 7.1% - 100%	No significant difference between retention / drop-out on sociodemographic characteristics; significant difference in baseline symptom severity but no significant correlation between symptom severity & adherence; discussion of effects of sampling frequency, incentives, involvement of caregiver	HSCL-37A	[Assessed depressive symptoms predicting daily mood & sleep rather than as the outcome itself]	N/A	N/A
50	Kenny et al 2016	Database search	Feasibility & acceptability pilot	Acceptability Accuracy - depression association	Ireland - secondary schools	Healthy adolescents	15 - 18	208	Smartphone & application	CopeSmart	Monitoring	Active - self-report EMA	Mood states Daily problems Coping self-efficacy	Daily	28 days	N/A	Drop-out = 58/208 (28%) Mean # of days entry completed = 5 days Engagement rate = 5 days/28 days (18%) Significant decline in # of participants completing daily entries over time	No significant difference in engagement rate across gender, age, SES or ethnicity. Low engagement rate due to lack of feedback and/or incentive?	DASS-21 WHO-5 CSI	Significant correlations between average daily ratings of emotional states & DASS-21 measures of emotional distress	N/A	N/A
51	Pavarini et al 2021	Grey literature - medRxiv (now published)	Original research	Acceptability - user-related	UK	Healthy adolescents	16 - 18	80	N/A	N/A	Screening, monitoring	Both	Biological (e.g., DNA samples), psychosocial (e.g., school grades) & digital (e.g., social media, Google search history) personal data for predictive testing	N/A	N/A	Attitudes towards type of data willing to share for predictive testing - privacy concerns, less likely to share digital data, particularly with schools	N/A	N/A	N/A	N/A	N/A	N/A
52	Rooksby et al 2019	Database search	Conference proceedings	Acceptability Methodological - data collected	UK - university	University students	Mean 23.5	15	Smartphone, applications	N/A	Monitoring, feedback to self	Both	Activity, app usage, battery, Blueooth, call logs, camera, screen, keyboard, location, light sensor, microphone, SMS logs, self-report PHQ-9, GAD -7 & WEMWBS	N/A	N/A	N/A	N/A	N/A	N/A	N/A	N/A	N/A
53	Meter et al 2019	Database search	Original research	Acceptability - user-related	USA - schools	Healthy older adolescents	17 - 18	178	Smartphone	The BlackBerry Project	Monitoring	Passive ambulatory assessment	Digital communication data (sent and received text messages)	N/A	5 yrs	Informed consent, confidentiality, data protection, awareness of study procedures & benefits; The Research Rights and Satisfaction interview showed less understanding of when confidentiality would be broken and how data would be protected.	N/A	N/A	N/A	N/A	N/A	N/A
54	Wu et al 2017	Iterative search	Review	Acceptability - user-related	USA - secondary care	Child & adolescent psychiatry patients	N/A	N/A	Smartphone & applications	N/A	Monitoring & interventions	Both	N/A	N/A	N/A	Confidentality & data privacy concerns regarding digital devices	N/A	N/A	N/A	N/A	N/A	N/A
56	Cousins et al 2011	Database search	Original research	Accuracy - depression detection Implementation - schools Acceptability	USA - community, inpatient & outpatient clinics	Healthy adolescents & adolescents with MDD and/or anxiety (K-SADS-PL)	8 - 16	94	Wearable (wrist actigraphy)	N/A	Monitoring	Both	EMA mood & sleep - time spent in bed, duration, onset latency, restlessness, efficiency	Daily	2 weeks	N/A	Retention rate = 97% Mean # of nights actigraphy data per week - 4	Not analysed	K-SADS-PL	Adolescents with MDD had significantly longer sleep latency, higher wakefulness, shorter sleep duration & reduced sleep efficiency; latency associated with less positive affect and more negative affect the following day	N/A	N/A
57	Keller et al 2017	Database search	Original research	Accuracy - depression detection	Germany	Healthy adolescents & adolescents with remitted depression (Kinder-DIPS)	12 - 19	38	Wearable (wrist actigraphy)	N/A	Monitoring, relapse-prevention	Passive	Activity & light exposure; as proxies for sleep timing, duraion & latency	Daily	1 month	N/A	N/A	N/A	Kinder-DIPS remitted depression	Adolescents with remitted depression significantly higher sleep duration on work-free days than healthy adolescents, predictor for relapse?	N/A	N/A
58	Wang et al 2018	Database search	Conference proceedings	Accuracy - depression prediction	USA - university	Undergraduate students	Mean = 20.13	83	Smartphone & application	StudentLife	Monitoring	Passive	Activity, sleep (duration, bed time, rise time), # of independent conversations a participant is around & their duration, audio amplitude, location co-ordinates, phone lock/unlock events, heart rate, galvanic skin response & skin temperature	Daily (with fortnightly PHQ-4)	9 weeks	N/A	N/A	N/A	PHQ-8	Less sleep, less conversational interaction & fewer places visited significantly associated with higher post-term PHQ-8 scores	N/A	N/A
59	Wang et al 2014	Hand search	Conference proceedings	Accuracy - depression association	USA - university	Programming class	N/A	48	Smartphone & application	StudentLife	Monitoring	Both	Stress, mood, sleep duration, # of people encountered, physical exercise & time spent on different activities Acceleromter, microphone, light sensor, GPS & Bluetooth; as proxies for activity, sleep, conversation, location & co-location	Variable EMA schedule	10 weeks	N/A	Data from 12 (including 7 drop-outs) excluded from analysis, original sample size 60, inflated adherence?	Not analysed	PHQ-9	Lower sleep duraion, lower conversation frequency & duration, fewer co-locations, higher EMA stress significantly associated with higher post-term PHQ-9 scores	N/A	N/A
60	Ben-Zeev et al 2015	Hand search	Original research	Accuracy - depression prediction	USA - university	University students	Mean = 22.5	47	Smartphone & application	N/A	Monitoring	Both	Stress, speech duration, GPS & Wifi location, activity & sleep duration	Daily	10 weeks	N/A	N/A	N/A	PHQ-9	Speech duration, GPS & Wifi location & sleep duration significantly associated with change in PHQ-9	N/A	N/A
61	Kalmbach et al 2017	Database search	Original research	Accuracy - depression prediction	USA - university	Female psychology undergraduate students, 32.2% high-risk (CESD)	Mean = 20.07	171	Internet-based platform	N/A	Monitoring	Active - self-report	MASQ-short form & PSQI - total sleep time, sleep-onset latency & sleep quality	Daily	2 weeks	N/A	N/A	N/A	CESD STAI MASQ	Longer sleep duration & poorer sleep quality predicted greater MASQ anhedonic depression scores the next day, but averaged across 2 weeks shorter sleep duration predictive of greater MASQ anhedonic depression scores	N/A	N/A
62	Peltz et al 2017	Database search	Original research	Accuracy - depression association	USA - high-schools	Adolescents in 9 - 11th grade	14 - 17	197	Internet-based platform	N/A	Monitoring	Active - self-report	Sleep duration, sleep quality & PHQ-4	2 times a day	1 week	N/A	Proportion of participants completing at least 2 days = 96% / 4 days = 92.2%	No significant differences between retention & drop-out	PHQ-4	Lower baseline sleep hygiene significantly associated with higher average daily PHQ-4 scores, moderated by school start times & average daily sleep quality	N/A	N/A
63	Peltz et al 2020	Database search	Original research	Accuracy - depression association	USA - high-schools	Adolescents in 9 - 11th grade	14 - 17	178	Internet-based platform	N/A	Monitoring	Active - self-report	Sleep duration, sleep quality, daytime energy levels & PHQ-2	2 times a day	1 week	N/A	N/A	N/A	PHQ-2	Longer sleep duration significantly associated with lower PHQ-2 score, mediated by higher daytime energy level, moderated by enforcement of bedtimes & school start times	N/A	N/A
64	Nelson et al 2021	Hand search	Original research	Accuracy - depression association, prediction	USA - schools	Healthy adolescents	N/A	Baseline =5686 2-year follow-up = 143	Wearable	N/A	Monitoring	Passive	Resting heart rate, step count & sleep dration	N/A	21 days at baseline & 2-year follow-up	N/A	N/A	N/A	CBCL internalizing subscale	Baseline - higher resting heart rate, lower step count, lower step count variability, higher sleep duration variability significantly associated with higher CBCL internalizing subscale scores Follow-up - no significant association between data collected at baseline & 2-year follow-uo CBCL internalizing subscale scores	N/A	N/A
65	Melcher at al 2021	Database search	Original research	Accuracy - depression association	USA - university	University students	18 - 24	100	Smartphone & application	N/A	Monitoring	Both	Mood, GPS location, accelerometer, phone call & screen time data	Daily	28 days	N/A	N/A	N/A	PHQ-9 DASS HDRS	Daily negative mood & sleep variance significantly positively correlated with PHQ-9; no signficiant correlation between screen time, weekly % of time at home, or phone call duration & any mental health assessment at whole sample level.	N/A	N/A
66	Chow et al 2017	Hand search	Original research	Accuracy - depression association	USA - university	Psychology undergraduate students	18 - 23 Mean = 19.8	72	Smartphone & application	Sensus App	Monitoring	Both	Self-report EMA positive & negative mood GPS location, accelerometer, activity, SMS logs	6 times a day at random times between 9 am & 9 pm	2 weeks	N/A	N/A	N/A	DASS-21 SIAS	Higher social anxiety, but not depression, more negative affect & less positive affect associated with more time / greater likelihood of time at home	N/A	N/A
67	Boukhecba et al 2018	Database search	Original research	Accuracy - depression association	USA - university	Psychology undergraduate students	18 - 23 Mean = 19.8	72	Smartphone & application	Demonic Salmon Study Sensus App	Monitoring	Both	Self-report EMA positive & negative mood GPS location, accelerometer, activity, SMS logs	6 times a day at random times between 9 am & 9 pm	2 weeks	N/A	Completion rate = 72%	Not analysed	DASS-21 SIAS	Lower mobility (average staying at home and cumulative staying at home) & lower activity significantly associated with higher depressive symptoms; No significant association between communication patterns & depressive symptoms	N/A	N/A
68	Knight & Bidargaddi 2018	Database search	Original research	Accuracy - depression association Acceptability - health-related, factors affecting adherence	Australia	Young people with DASS-21 moderate symptom severity	18 - 25	53	Smartphone, application & wearable	N/A	Monitoring	Both	Activity	Daily	8 months	N/A	<3 observations excluded n = 10 43/53 = 81.1%	No significant correlation between DASS-21 scores & # of entries; no significant difference in DASS-21 scores between groups parsed on missing data (< / > 20%)	DASS-21	Significant positive correlation between entropy in daily activity duration & DASS-21 scores in those participating for > 45 days	N/A	N/A
69	Rodman et al 2021	Database search	Original research	Accuracy - depression prediction	USA - general community	Female adolescents	15 - 17	30	Smartphone & application	MetricWire	Monitoring	Both	EMA affect & stress, incoming & outgoing phone call & SMS logs, duration of calls & length of texts	3 times a day	4 3-week periods over 1 year	N/A	Total prompts = 30 x 3 x 7 x 4 = 7560 Proportion of prompts responded to = 5000/7560 = 65%	Not analysed	PHQ-9	Within-person fluctuations in EMA stress predicted EMA depressed affect later in the day; within-person fluctuations in frequency (but not duration) of phone communication (more phone calls & texts) predicted PHQ-9 score during the same month (but not the following month or depressed affect later in the day) & mediated relationship between monthly stress & greater PHQ-9 score	N/A	Increased rumination/worry, reassurance seeking & whether met with a supportive response
70	Ahmed et al 2020	Database search	Original research	Accuracy - depression detection Implementation - LMICs	Bangladesh - universities	Depressed & non-depressed university students (PHQ-9 ≥/< 10)	N/A	44	Smartphone & application	N/A	Monitoring	Passive	Smartphone usage data: usage duration, frequency of launch, # of unique apps, duration per app, launch per app, duration per launch	Daily	1 week	N/A	N/A	N/A	PHQ-9 (≥10)	Depressed significantly higher frequency of launch per app, as well as increased use (frequency of launch & duration) of communication apps, but not social media apps	N/A	N/A
71	Teresi et al 2021	Database search	Conference proceedings	Accuracy - depression prediction	USA	Healthy adolescents & those with history of MDD	Mean = 17.35	26	Smartphone & application	EARS app	Monitoring	Passive	Keyboard data - daily proportion of negative & positive words typed in social communication apps; as a proxy for negative cognitive biases	N/A	N/A	N/A	N/A	N/A	MDD diagnosis	Adolescents with history of MDD type significantly higher proportion of negative words	N/A	N/A
72	Ding et al 2020	Database search	Original research	Accuracy - depression detection	China - university	University students with and without depression	N/A	693	Internet-based platform	N/A	Monitoring	Passive	Social network data - text-level mining & feature extraction e.g., frequency of positive vs. negative words	N/A	36 months	N/A	N/A	N/A	HDRS BDI	Classification accuracy of 4 diff. algorithms ranged from 79% - 88%	N/A	N/A
73	Huckins et al 2020	Database search	Original research	Accuracy - depression association	USA - university	Undergraduate students	18 - 22	219	Smartphone & application	StudentLife	Monitoring	Active - self-report EMA	Stress, state self-esteem scale & PHQ-4	Once a week	40 weeks	N/A	Total prompts = 219 x (1 x 40) = 8760 Proportion of prompts responded to = 7018/8760 = 80%	Not analysed	N/A	Significant negative correlation between self-esteem & PHQ-4	N/A	N/A
74	Cao et al 2020	Database search	Original research	Accuracy - depression association, prediction Involvement of parents/family	USA - secondary care	Adolescent outpatient-parent dyads	12 - 17	13	Smartphone & application	SOLVD-Teen & SOLVD-Parent Apps	Monitoring	Both	EMA mood (self- & parent-report) Accelerometer, step count, GPS location, call/SMS logs, screen status & ambient light intensity; as proxies for mobility & social interaction	Daily	8 weeks	N/A	Drop-out – 5/13 (38.5%) Proportion of entries completed, teen = 498/630 (79%), parents = 603/630 (95.7%)	Families tended to drop out once the child was doing better	Bi-weekly PHQ-9, HAM-D, HAM-A	Self-/parent-report daily mood, step count, call duration & text count sig. negatively correlated with biweekly PHQ-9/HAM-D/HAM-A i.e. lower mood, mobility & social interaction associated with higher depression symptom severity	N/A	N/A
75	Jacobson & Chung 2020	Database search	Original research	Accuracy - depression prediction	USA, university	Undergraduate students with moderate to severe depression (DASS-21)	18 - 27	31	Smartphone & application	Mood Triggers	Monitoring, JITAIs	Both	Mood, GPS location, local weather information, heart rate, heart rate variation, sum # of outgoing phone calls per hr	Every hr whilst awake (~8 hrs)	8 days	N/A	Total prompts = 8 x 8 = 64 prompts per participant Proportion of prompts responded to = 52/68 = 81%; range = 32% - 93%	Predictive performance not moderated by race	DASS-21	Significant positive correlation between predicted & observed DASS-21	N/A	N/A
76	Kidd et al 2019	Database search	Conference proceedings	Accuracy - depression prediction	Canada	Children & adolescents with MDD	N/A	35	Smartphone, application & wearable (wrist actigraphy)	N/A	Relapse prediction / prevention	Both	Mood, activity	N/A	Every 4 months for 2 years: 1-2 weeks EMA & 2-4 weeks passive sensing	N/A	N/A	N/A	MDD diagnosis	Prediction of direction of change of day-to-day mood classification accuracy = 77%, ROC AUC = 0.80	N/A	N/A
77	Xu et al 2019	Database search	Original research	Accuracy - depression prediction Acceptability - health-related	USA - university	1st & 2nd year university students	18 - 20	350	Smartphone, application & wearable (FitBit)	N/A	Monitoring	Passive	Integration across multiple sensors - contextually filtered features of screen status, call logs, Bluetooth, GPS location, step count & sleep	Daily	16 weeks	N/A	Drop-out = 59/350 = 16.9% Days missing > 50% of data points excluded = 13.1%	Day of missing data could be related to students’ depression status but of those with depressive symptoms, no significant difference in # retained & excluded	BDI-II (>13)	Prediction of post-semester depression, classifier accuracy – 81.8% - 84.0%; weekend morning, low sleep quality (high # sleep/restless bouts) & low mobility (low # location transitions) significantly more common in depression group; weekend night, high mean length screen unlock & low sleep duration unique to depression group	N/A	N/A
78	Xu et al 2021	Database search	Original research	Accuracy - depression prediction Methodological Acceptability	USA - universities	Undergraduate students	18 - 21	397	Smartphone, application & wearable (FitBit)	N/A	Monitoring	Passive	Contextually filtered features of screen status, call logs, Bluetooth, GPS location, steps & sleep; as proxies for phone usage, social activity, mobility, sleep & physical activity; personalised features obtained for each individual normalised relative to their own data	Daily	16 weeks	N/A	Drop-out or exclusion due to missing data = 88/397 = 22.2%	Not analysed	BDI-II (>13)	Prediction of post-semester depression - personalised features = classifier accuracy improved by 5.1%; more disturbed sleep pattern and increased phone interaction common across depressed group; however, individual differences in call communication & time spent at certain places	N/A	N/A
79	Baldofski et al 2019	Database search	RCT protocol	Clinical utility Mechanisms	Germany - schools	Children & adolescents at risk for depression (subthreshold symptoms PHQ-A range 5 - 9)	12 - 19	363	Internet-based platform	ProHEAD E.motion trial - iFightDepression	Monitoring, feedback to self & HCP	Active - self-report	Mood (PHQ-A), sleep & help-seeking	Regularly	6 weeks	N/A	No results yet	No results yet	PHQ-A	No results yet	No results yet	Help-seeking
80	Martínez-Nahuel 2021	Grey literature - clinicaltrials.gov	RCT register	Clinical utility Implementation - LMIC Mechanisms	Chile	Young people with PHQ-9 score in the range 11 - 19 referred to psychotherapy	18 - 24	160	Smartphone & application	N/A	Screening, monitoring, feedback to self & HCP	Active - self-report EMA	Mood (PHQ-4), affect (PANAS), therapy motivations & expectations, location, current activity & social interations	5 times a day	7 days	N/A	No results yet	No results yet	WAI-P WAI-T	No results yet	No results yet	Use alongside other treatments to measure / increase effectiveness Therapy alliance & adherence
81	Greet et al 2021	Grey literature - clinicaltrials.gov	RCT register	Clinical utility Mechanisms	Belgium - community	General adolescent population	11 - 16	375	Smartphone, application & wearable (FitBit)	#LIFEGOALS	Monitoring, feedback to self, automated chatbot for encouraging messages	Both	Physical activity, sedentary behaviour, sleep duration & quality, frequency of having breakfast & app engagement	Push notification 3 times a week to encourage engagement	12 weeks	N/A	No results yet	No results yet	KIDSCREEN-10, -52, & -27 PROMIS-PedDepSx	No results yet	No results yet	Empowerment/motivation, self-regulation, self-efficacy, goal-setting, behaviour change, promotion of healthy lifestyle behaviours, resilience?
82	Kaess et al 2019	Database search	RCT protocol	Clinical utility Mechanisms	Germany - schools	Children & adolescents with mental health issues	12 - 19	1500	Internet-based platform	ProHEAD	Screening, feedback to self, psychoeducation, monitoring, personalised intervention strategies	Active - self-report	Online assessment & help-seeking	15 times	43 weeks	N/A	No results yet	No results yet	N/A	No results yet	No results yet	Help-seeking
83	Kaess & Bauer 2019	Database search	Editorial	Clinical utility Mechanisms	Germany - schools	Children & adolescents with mental health issues	N/A	N/A	Internet-based platform	ProHEAD	Screening, feedback to self, psychoeducation, monitoring, personalised intervention strategies	Active - self-report	N/A	N/A	N/A	N/A	N/A	N/A	N/A	N/A	N/A	Help-seeking
84	Newbold et al 2020	Database search	cmRCT protocol	Clinical utility Mechanisms	Western Europe	Targeted high-risk population (baseline score in worst quartile on at least 1 emotional competency component)	16 - 22	2142	Smartphone & application	EcoWeB study - PREVENT Trial Mood Tracker	Monitoring, personalised intervention strategies	Active - self-report EMA	Mood, activity & situtational context	Daily	12 months	N/A	No results yet	No results yet	PHQ-9 GAD-7 WSAS	No results yet	No results yet	Emotional competence, emotional self-awareness?
85	Watkins et al 2019	Grey literature - clinicaltrials.gov	cmRCT register	Clinical utility Mechanisms	Western Europe	Targeted high-risk population (baseline score in worst quartile on at least 1 emotional competency component)	16 - 22	2142	Smartphone & application	EcoWeB study - PREVENT Trial Mood Tracker	Monitoring, personalised intervention strategies	Active - self-report EMA	Mood, activity & situtational context	Daily	12 months	N/A	No results yet	No results yet	PHQ-9 GAD-7 WSAS	No results yet	No results yet	Emotional competence, emotional self-awareness?
86	Byrne et al 2020	Database search	RCT protocol	Clinical utility Accuracy Mechanisms	Australia - community youth mental health services	Young people with confirmed diagnosis of moderate - severe mental illness that impairs functioning (including depression)	18 - 25	126	Smartphone, application & wearable (Embrace 2)	unWIRED intervention - Mate app	Monitoring, feedback to self & HCP, relapse-prevention	Both	EMA stress Electrodermal activity, activity & sleep	Daily	6 months	N/A	No results yet	No results yet	DASS-21 CGI	No results yet	No results yet	Enhance clinical decision making?
87	Stikkelbroek et al 2019	Database search	RCT protocol	Clinical utility Mechanisms	Netherlands	Adolescents with remitted anxiety and/or depressive disorder	13 - 21	254	Smartphone & application	StayFine	Monitoring, feedback to self, relapse-prevention	Active - self-report EMA	Mood, affect, heart rate	6 times a day	5 2-week periods in 3 years	N/A	No results yet	No results yet	Time to relapse over 36 months	No results yet	No results yet	Emotional regulation, beliefs, coping, floruishing, behaviour change - activity, sleep, stress?
88	Hickie et al 2019	Hand search	Review	Acceptability Methodological Implementation - alert-based systems	Australia - schools, universities, disadvantaged communities, headspace centres	Young people with mental health issues including depression, their supportive others & HCPs	N/A	N/A	Internet-based platform	Project Synergy / InnoWell Platform	Screening, monitoring, feedback to HCP, management & alert-based system	Both - integration of self-/parent-/HCP-report & passive sensing data	Library of evidence-based questionnaires with exact content configured depending on the service / population / individual	Daily to monthly	N/A	N/A	N/A	N/A	N/A	N/A	N/A	N/A
89	Iorfino et al 2019	Hand search	Review	Acceptability Methodological Implementation - alert-based systems	Australia - schools, universities, disadvantaged communities, headspace centres	Young people with mental health issues including depression, their supportive others & HCPs	N/A	N/A	Internet-based platform	Project Synergy / InnoWell Platform	Screening, monitoring, feedback to HCP, management & alert-based system	Both - integration of self-/parent-/HCP-report & passive sensing data	Library of evidence-based questionnaires with exact content configured depending on the service / population / individual	Daily to monthly	N/A	N/A	N/A	N/A	N/A	N/A	N/A	N/A
90	Davenport et al 2019	Hand search	Protocol	Acceptability Clinical utility Mechanisms	Australia - mental health services	Youth, aboriginal communities, veterans	12+	N/A	Internet-based platform & wearable (Fitbit)	Project Synergy / InnoWell Platform	Screening, monitoring, feedback to self & HCP, triage - stage-based stepped care	Both	Personal & health information from consumers, their service providers & third-party integrations (FitBit)	Regularly	Up to 12 months	N/A	No results yet	No results yet	Validation of Synergy-generated assignment of stage	No results yet	No results yet	Promotion of collaborative care partnerships?
92	Yunusova et al 2021	Database search	Protocol	Accuracy - depression prediction	USA	Adolescents with MDD	18 - 22	20	Smartphone, application & wearable	N/A	Monitoring	Both	Mood, heart rate, heart rate variation, sleep stages, activity, environmental (e.g., light & temperature) & contextual factors (e.g., stressful events, locations)	Daily & weekly	12 weeks	N/A	Weekly response rate < 10% excluded, inflated adherence?	Not analysed	BDI-II	N/A	N/A	N/A
93	Schleider 2020	Grey literature - clinicaltrials.gov	RCT register	Clinical utility Mechanisms Involvement of parents/family	USA	Adolescents at high-risk of depression (CDI-2 scores >80th percentile and/or previous treatment for depression in last 2 years)	11 - 16	216	Smartphone, application & internet-based platform	TRACK to TREAT - LifeData App	Monitoring & personalised interventions	Active - self- & parent report	PHQ-9, pleasant & unpleasant events	5 times a day	3 weeks	N/A	No results yet	No results yet	CDI-2	No results yet	No results yet	Symptom network parameters e.g. outward centrality - stronger centrality on certain symptoms = better outcome from interventions targeting those symptoms
94	Jenness 2018	Grey literature - clinicaltrials.gov	RCT register	Clinical utility Mechanisms	USA	Adolescents with current diagnosis of MDD & history of childhood adversity	12 - 18	60	Smartphone & application	ACT Study	Monitoring & personalised interventions	Both	Mood, activities, step count (physical activity) & calls/SMS/social media usage (social activity)	3 times a day, 2 days a week	Active - self-report EMA 12 weeks Passive - 24 weeks	N/A	No results yet	No results yet	Depression, anxiety & suicidality symptoms (diagnostic interview & self-report)	No results yet	No results yet	Behavioural activation
95	Mohr 2021	Grey literature - clinicaltrials.gov	Pilot RCT register	Clinical utility Acceptability	USA - Mental Health America screening	Young people with depression and anxiety (PHQ-9 / GAD-7 >10)	18 - 25	120	Smartphone	N/A	Monitoring & adaptive text-message based EMI	Active - self-report	Symptom tracking	Regularly	8 weeks	N/A	No results yet	No results yet	K10 PHQ-9 GAD-7	No results yet	No results yet	N/A
96	Duque 2016	Grey literature - clinicaltrials.gov	RCT register	Clinical utility Implementation - LMIC Mechanisms	Columbia - schools	Adolescents with PHQ-3 score in the range 2 - 6	13 - 19	600	Internet-based platform	Cuida tu Animo (Care for Your Mood)	Screening, monitoring, feedback to self, triage	Active - self-report	Symptoms (PHQ-3)	Every 2 weeks	3 months	N/A	No results yet	No results yet	PHQ-9 KIDSCREEN-27 GAD-7 SSDS	No results yet	No results yet	Reduced percieved stigma?
97	Duque 2017	Grey literature - clinicaltrials.gov	Pilot RCT register	Clinical utility Implementation - LMIC Mechanisms	Columbia - schools	Adolescents with PHQ-3 score in the range 2 - 6	11 - 20	213	Internet-based platform	Cuida tu Animo (Care for Your Mood)	Screening, monitoring, feedback to self, triage	Active - self-report	Symptoms (PHQ-3)	Every 2 weeks	4 months	N/A	No results yet	No results yet	PHQ-9 KIDSCREEN-10 GAD-7 SSDS	No results yet	No results yet	Reduced percieved stigma?
98	Ospina-Pinillos et al 2018	Hand search	Original research - qualitative & participatory research methods	Acceptability	Australia - youth-specific mental health services (Headspace centres)	Young people & HCPs	16 - 25	28	Internet-based platform	Web-based Mental Health eClinic (MHeC)	Monitoring, feedback to HCP	Active - self-report	N/A	N/A	N/A	Monitoring system requires 5 key components - comprehensive physical & mental health assessment, triage system, detailed dashboard of results, appointment booking, personalised well-being / management plans	N/A	N/A	N/A	N/A	N/A	Potential to improve timely access to mental health care
99	Goodyear-Smith et al 2017	Database search	Review	Accuracy - depression detetion Implementation - primary care	New Zealand - primary care & school-based/youth-specific health clinics	High-risk youth	N/A	N/A	Internet-based platform	YouthCHAT	Opportunistic / one-off screening, feedback to HCP, algorithms for stepped-care interventions	Active - self-report	PHQ-A, psychosocial issues & risky behaviours	N/A	N/A	N/A	N/A	N/A	N/A	N/A	Review of all YouthCHAT studies, see individual studies for results	N/A
100	Thabrew et al 2019	Database search	RCT	Accuracy - depression detection Mechanisms	New Zealand - high-school	High-school students	13	129	Internet-based platform	YouthCHAT	Opportunistic / one-off screening	Active - self-report	PHQ-A, psychosocial issues & risky behaviours	N/A	N/A	N/A	N/A	N/A	HEEADSSS	Significantly shorter administration time but detected more issues overall on comparable domains	N/A	Facilitation of communication between YP & HCP - disclosure of information that would not feel comfortable doing face-to-face
101	Syafei et al 2019	Database search	Original research	Accuracy - depression detection	Indonesia - university	University students	N/A	N/A	Smartphone & application	SMILE	Screening, monitoring, feedback to self & HCP	Active - self-report	Demographic data & level of psychological disorders e.g., DASS-21, GHQ-12	Regularly to build up a history of measurement	N/A	N/A	N/A	N/A	DASS-21	Validation - comparison of test data against psychological disorder level demonstrated high accuracy	N/A	N/A
102	Ospina-Pinillos et al 2018	Hand search	Evaluation study	Accuracy - depression detection	Australia - youth-specific mental health services (Headspace centres)	Young people	16 - 25 Mean = 20.4	72	Internet-based platform	Web-based Mental Health eClinic (MHeC)	Opportunistic / one-off screening, monitoring, feedback to self & HCP	Active - self-report	Self-report web-based mental health assessment, immediate dashboard of results & video visit with HCP	N/A	N/A	N/A	N/A	N/A	HEEADSS	Interrater agreement of clinical stage between face-to-face assessment & online assessment - fair agreement (k = 0.39, p < 0.001), concordance in 68% of case (49/72); although discordance was online raters = higher clinical stage - false positive or revealing more information?	N/A	N/A
103	Forchuk et al 2016	Database search	Feasibility & acceptability pilot	Acceptability - health-related, factors affecting adherence Implementation - EHRs Mechanisms	Canada - secondary care	Adolescent outpatients with depressive symptoms & HCPs	16 - 21	50	Internet-based platform and/or smartphone & application	Lawson SMART Record	Screening, monitoring, feedback to HCP & management	Active - self-report	Mood, EHR	N/A	6 months	N/A	N/A	App usage related to symptom severity and treatment intensity	N/A	N/A	N/A	Emotional self-awareness Autonomy Facilitation of communication between YP & HCP
104	Kenny et al 2015	Database search	Feasibility & acceptability pilot	Acceptability Mechanisms	Ireland - schools	Healthy adolescents	15 - 17	43	Smartphone & application	CopeSmart	Monitoring, feedback to self	Active - self-report	Mood	Daily	1 week	N/A	Mean # of days engaged with app = 4/7 Drop-out = 57.4%	Not analysed	N/A	N/A	N/A	Emotional self-awareness
105	Kajitani et al 2020	Database search	Original research	Clinical utility Acceptability	Japan - university	University students	Mean = 21.8	68	Smartphone & application	Mental App	Monitoring & feedback to self	Active - self-report	Appetite, sleep, exercise & mood; with feedback on how to improve physical & mental health after completion of a minimum of 1 week	Daily	2 weeks	N/A	Retention rate = 57/68 = 83.8% Mean # of days spent using the app = 5.66 ± 3.16	Not analysed	GHQ-12 CESD (>16)	N/A	App user vs. non-user groups: App user group sig. decrease in CESD & GHQ-12 scores but only significant between-group difference for GHQ-12 score, no significant between-group difference in CESD (-4.39 ± 7.13 vs. -2.07 ± 8.78, p = 0.143).	N/A
106	Reid et al 2011	Database search	RCT	Clinical utility	Australia - primary care	Young people with mild or more mental health symptoms (DASS-21 > 9)	14 - 24	118	Smartphone & application	Mobiletype	Monitoring, feedback to self & HCP	Active - self-report EMA	Current location, activity, companions, mood, recent stressful events & responses to them, alcohol & cannabis use, quality & quantity of sleep, quantity & type of exercise & eating patterns	4 times a day	2 - 4 weeks	N/A	Minimum of at least 2 responses a day for at least 14 days # minimum or above = 64/118 = 54.2% Of 103 GPs who agreed to participate, only 35 actively participated in the study with at least 1 young person	Not analysed	DASS ESA	N/A	Significant increase in ESA over time	Emotional self-awareness, enhanced GP mental health care
107	King et al 2015	Database search	Pilot RCT	Clinical utility Mechanisms	USA - universities	University students	Mean = 22.9	76	Internet-based platform	eBridge	Screening, monitoring, motivational interviewing based personalised feedback to self & online chat, linkage to mental health services	Active - self-report	Depression (PHQ-9), alcohol (AUDIT)/substance use, level of functioning	Regular use	2 months	N/A	N/A	N/A	Readiness for help-seeking, mental health service utilization & adherence	N/A	Significantly increased readiness for help-seeking, through reduced perceived stigma levels in boys	Encourage help-seeking, further research to determine longer-term impact on student mental health outcomes
108	Reid et al 2012	Database search	Feasibility & acceptability pilot	Acceptability Clinical utility Implementation - secondary care & school Mechanisms	Australia - secondary care	Adolescent outpatients & paediatricians	14 - 19	53	Smartphone & application	Mobiletype	Monitoring, feedback to HCP	Active - self-report EMA	Current location, activity, companions, mood, recent stressful events & responses to them, alcohol & cannabis use, quality & quantity of sleep, quantity & type of exercise & eating patterns	4 times a day	2 - 4 weeks	N/A	Completion rate of daily entries: Week 1 = 91% (n = 47) Week 2 = 71% (n = 46) Week 3 = 69% (n = 28) Week 4 = 58% (n = 17)	Not analysed	DASS-21	N/A	No significant reduction in DASS-21 scores	Emotional self-awareness Facilitation of communication between YP & HCP
109	Kauer et al 2012	Database search	RCT, secondary analysis	Clinical utility Mechanisms Acceptability - HCPs	Australia - primary care	Young people with score >16 on K10 & their GPs	14 - 24	118	Smartphone & application	Mobiletype	Monitoring, feedback to self & HCP	Active - self-report EMA	Current location, activity, companions, mood, recent stressful events & responses to them, alcohol & cannabis use, quality & quantity of sleep, quantity & type of exercise & eating patterns	4 times a day	2 - 4 weeks	N/A	Minimum of at least 2 responses a day for at least 14 days # minimum or above = 64/118 = 54.2% Of 103 GPs who agreed to participate, only 35 actively participated in the study with at least 1 young person	Not analysed	DASS ESA	N/A	Significant increase in ESA, mediates relationship between monitoring & decrease in DASS	Emotional self-awareness
110	Reid et al 2013	Database search	RCT	Mechanisms	Australia - primary care	Young people with mild or more mental health symptoms (DASS-21 > 9)	14 - 24	118	Smartphone & application	Mobiletype	Monitoring, feedback to self & HCP	Active - self-report EMA	Current location, activity, companions, mood, recent stressful events & responses to them, alcohol & cannabis use, quality & quantity of sleep, quantity & type of exercise & eating patterns	4 times a day	2 - 4 weeks	N/A	Minimum of at least 2 responses a day for at least 14 days # minimum or above = 64/118 = 54.2% Of 103 GPs who agreed to participate, only 35 actively participated in the study with at least 1 young person	Not analysed	DASS ESA	N/A	N/A	Increased understanding of patient mental health & clinical decision making but no significant difference in GP-patient rapport (General Practice Assessment Questionnaire Communication and Enablement subscales, and the Trust in Physician Scale)
111	Jensen-Doss et al 2018	Database search	RCT protocol	Clinical utility Mechanisms Implementation - alert-based system	USA - community mental health clinics	Adolescents with clinically significant symptoms of anxiety/depression (CSR > 4)	12 - 18	196	Internet-based platform	N/A	Measurement feedback system (MFS) - monitoring, feedback to HCP	Active - parent- & self-report	Youth Outcomes Questionnaire	Weekly	8 - 21 weeks	N/A	No results yet	No results yet	CGI-I CGI-S CGAS	No results yet	No results yet	Theraputic alliance & therapy engagement? Use alongside other treatments (therapy) to increase adherence/effectiveness?
112	Glover at al 2019	Database search	Feasibility & acceptability pilot	Acceptability - health-related, factors affecting adherence Mechanisms	USA - urban homeless shelter network	Homeless youth	16 - 24	100	Smartphone & applications	Stepping Stone Study, Pocket Helper App	Monitoring, feedback to self- & HCP	Active - self-report	Stress, mood & biggest challenge faced	2 times a day	2 week periods over 6 months	N/A	Responded to at least 50% of daily prompts in 2 week period. Retention at mid-point = 47% Retention at end-point = 39%	No significant difference between those retained and those who dropped-out in demographic characteristics, or anxiety & depression symptom severity at baseline	PROMIS Bank V1.0 Depression	N/A	N/A	Engagement in own mental health / reflection on emotions Motivation to develop new coping skills
113	Schueller et al 2019	Database search	Pilot RCT	Clinical utility Mechanisms	USA - urban homeless shelter network	Homeless youth, ~50% above PHQ-9 clinical cut-off	18 - 24	35	Smartphone & applications	Stepping Stone Study - Pocket Helper, Purple Chill & Slumber Time	Monitoring, feedback to self & key worker	Active - self-report	Stress, sleep duration & quality, biggest challenge faced	Daily	1 month		Rate of completion - 57% "comparable to that of outpatient psychotherapy generally, which is noteworthy given that individuals experiencing homelessness are likely harder to engage and retain than other populations of those with mental health needs." 23 / 23 (100%) would recommend participation to someone else; 12 / 23 (52%) very / extremely satisfied ; BUT 10 / 23 (43%) i.e. less than half indic…	N/A	PHQ-9	N/A	No significant pre-post clinical improvements	Emotional regulation & coping skills
114	Jensen-Doss 2015	Grey literature - clinicaltrials.gov	RCT register	Clinical utility Mechanisms Implementation - alert-based system	USA - community mental health clinics	Adolescents with clinically significant symptoms of anxiety/depression (CSR > 4)	12 - 18	196	Internet-based platform	N/A	Measurement feedback system (MFS) - monitoring, feedback to HCP	Active - parent- & self-report	Youth Outcomes Questionnaire	Weekly	8 - 21 weeks	N/A	No results yet	No results yet	CGI-I CGI-S CGAS	No results yet	Completed & some results posted online - monitoring ≠ improved symptoms/functioning	Theraputic alliance & therapy engagement? Use alongside other treatments (therapy) to increase adherence/effectiveness?
115	Nguyen-Feng et al 2019	Database search	RCT	Clinical utility Acceptability - health-related Mechanisms	USA - university	Undergraduate students	N/A	382	Smartphone & application	N/A	Monitoring (EMA) vs. EMI	Active - self-report EMA	Stressors & mood	Daily	14 days	N/A	Completion rate = 80 - 91%	Not analysed	DASS	N/A	Increased positive affect & decreased stress regardless of condition (EMA vs. EMI) but moderated by childhood emotional abuse - EMI more effective for those with childhood emotional abuse, EMA more effective for those without	Baseline severity / trauma history
117	Ranney et al 2014	Database search	Original research - qualitative	Acceptability Mechanisms	USA - pediatric emergency departments	Adolescent females with high-risk PHQ-2 score	13 - 17	20	Mobile phone	N/A	Monitoring & text-message based EMI	N/A	N/A	N/A	N/A	Additional cost on data plans	N/A	N/A	N/A	N/A	N/A	Extension of current coping strategy sending/receiving SMS from friends
118	Matthews & Doherty 2011	Hand search	Original research - qualitative & clinical pilot	Acceptability - health-related, HCP, inclusion of parents Mechanisms	Ireland - youth club, schools & community mental health services	Community sample of young people & therapists	10 - 17	179	Smartphone, application & internet-based platform	The Mobile Mood Diary	Monitoring, feedback to HCP, monitor/increase effectiveness of other interventions	Active - self-report	Mood Energy Sleep Freeform text diary entry	Daily	2 weeks	Ease of use, privacy, digital literacy/training, manage expectations	Completion rate of daily entries = 66%	Even if mood dropped to very low levels, continued to complete entries	N/A	N/A	N/A	Facilitate communication with therapist and/or parents Empowerment/in control of own treatment Theraputic alliance & adherence Emotional self-awareness Long-term behaviour change
119	Reid & Kauer 2008	Grey literature - clinicaltrials.gov	RCT register	Clinical utility	Australia - primary care	Young people with mild or more mental health symptoms (DASS-21 > 9)	14 - 24	200	Smartphone & application	Mobiletype	Monitoring, feedback to self & HCP	Active - self-report EMA	Current location, activity, companions, mood, recent stressful events & responses to them, alcohol & cannabis use, quality & quantity of sleep, quantity & type of exercise & eating patterns	4 times a day	2 - 4 weeks	N/A	See Reid et al 2011a & b, Kauer et al 2012, Reid et al 2013	N/A	DASS ESA	N/A	See Reid et al 2011a & b, Kauer et al 2012, Reid et al 2013	N/A
120	Reid et al 2011	Database search	Conference proceedings	Clinical utility	Australia - primary care	Young people with mild or more mental health symptoms (DASS-21 > 9)	14 - 24	118	Smartphone & application	Mobiletype	Monitoring, feedback to self & HCP	Active - self-report EMA	Current location, activity, companions, mood, recent stressful events & responses to them, alcohol & cannabis use, quality & quantity of sleep, quantity & type of exercise & eating patterns	4 times a day	2 - 4 weeks	Significant difficulties embedding new technology into primary care	See Reid et al 2011a & b, Kauer et al 2012, Reid et al 2013	N/A	DASS ESA	N/A	See Reid et al 2011a & b, Kauer et al 2012, Reid et al 2013	N/A
124	Christensen et al 2011	Database search	Review	Acceptability Implementation	Australia	Adolescents with anxiety and/or depression	N/A	N/A	Internet-based platforms, smartphones & applications	N/A	Monitoring, feedback to HCP and/or educational settings	Both	N/A	N/A	N/A	Barriers to uptake & use by young people & how they might be overcome - low engagement, low adherence, concerns about use, value, effectiveness & safety	N/A	N/A	N/A	N/A	N/A	N/A
125	King 2017	Grey literature - clinicaltrials.gov	RCT register	Clinical utility Mechanisms	USA - universities	University students	18+	6241	Internet-based platform	eBridge	Screening, monitoring, motivational interviewing based personalised feedback to self & online chat, linkage to mental health services	Active - self-report	Depression (PHQ-9), alcohol (AUDIT)/substance use, level of functioning	Regular use	4 weeks	N/A	No results yet	No results yet	Readiness for help-seeking, mental health service utilization & adherence	No results yet	No results yet	Encourage help-seeking, autonomy & self-determination, behaviour change?
126	Hetrick et al 2016	Database search	Feasibility & acceptability pilot	Acceptability Implementation - primary care Mechanisms	Australia - primary care	Adolescents with depression		101	Internet-based platform	N/A	Screening, monitoring, feedback to HCP	Active - self-report	Depression symptoms Suicidal ideation	N/A	N/A	N/A	N/A	N/A	N/A	N/A	N/A	Facilitation of quick information exchange/quicker responsivness that could lead to improved depression outcomes
127	Teixeira & Freire 2017	Hand search	Case study	Clinical utility	Portugal	Female adolescent with MDD	14	1	Electronic diary	N/A	Monitoring	Active - self-report EMA	Mood, activities, location, companions	3 times	4 months	N/A	N/A	N/A	N/A	N/A	N/A	Use alongside other treatments to measure / increase effectiveness
128	Dewa at al 2019	Database search	Original research - qualitative	Acceptability Methodological - self-report EMA vs. passive/wearable	UK - commuity mental health services	Young people with severe mental health issues including depression	19 - 24	16	Smartphone, application/social media usage & wearables	N/A	Monitoring, relapse-prevention	Both	N/A	N/A	N/A	Symptom management, signs of deterioration, technology concerns, use of technology to identify deterioriation (worsening mood, sleep & activity levels most likely)	N/A	N/A	N/A	N/A	N/A	N/A
129	Duvenage et al 2020	Database search	Original research	Unintended outcomes	Australia - schools	Students from public high schools in low-SES metropolitan areas	13 - 16 Mean = 14.7	156	Smartphone & internet-based platform	N/A	Monitoring	Active - self-report EMA	Emotion, stressors, positive events & technology use	5 times a day	1 week	N/A	N/A	N/A	N/A	N/A	Those strongly endorsing using online strategies to cope responded more negatively to stressors & displayed difficulties in recovering from certain emotions	N/A
130	Kanstrup et al 2018	Database search	Original research	Acceptability Unintended Outcomes Mechanisms	Denmark - primary care	Young adults with depression and/or anxiety	18 - 29	22	Smartphone, application & wearable (Garmin)	N/A	Monitoring	Passive	Activity	Daily	10 weeks	Fading & negative engagement overtime: burdensome goal-setting, intensified OCD-behaviours, demotivating/counterprductive when failed to reach goal	N/A	N/A	N/A	N/A	N/A	Perceived increased control over / ability to influence health behaviour
131	Axelson et al 2003	Database search	Feasibility & acceptability pilot	Acceptability	USA	Adolescents with K-SADS-PL affective disorders & low-risk healthy adolescents	Mean 14.43	21	Wearable (wrist actigraphy)	N/A	Monitoring	Both (self-report EMA via phone call)	Activity, mood, social context & media use	Daily	12 weeks	N/A	# completing 8-week EMA protocol / retention = 17/21 = 81%	Not analysed	N/A	N/A	N/A	N/A
132	Kenny et al 2014	Hand search	Original research - qualitative	Acceptability - factors affecting adherence Mechanisms	Ireland - secondary schools	Healthy adolescents	15 - 16	34	Smartphone & application	CopeSmart	Monitoring, feedback to self	Active - self-report	Mood	N/A	N/A	Safety, confidentiality, data privacy, engagement, functionality, promoting awareness of mental health applications, social interaction within applications, accessibility	N/A	Boys - unwillingness to overtly express emotion may be motivating factor to make use of RMT as alternative emotional outlet	N/A	N/A	N/A	Empowerment/in conrol of own treatment Alternative emotional outlet (boys)
133	Hetrick et al 2015	Hand search	Original research - quantitative & qualitative	Acceptability - conflicting views Implementation - primary care	Australia - primary care	Young people & clincians	N/A	15	Internet-based platform	N/A	Screening, monitoring, feedback to HCP	Active - self-report	Depressive symptomatology, suicidality & side effects of medication	N/A	N/A	Useability & usefulness Implementation - embedding into clinical practice	N/A	N/A	N/A	N/A	N/A	N/A
134	Hetrick et al 2018	Database search	Original research - qualitative & participatory research methods	Acceptability - conflicting views Implementation - secondary care Mechanisms	Australia - community, secondary & tertiary mental health services	Young people with depression & HCPs	18 - 25	24	Smartphone & application	N/A	Monitoring, feedback to HCP, brief personalised interventions	Both	Mood	N/A	N/A	HCP concerns - safe incoporation of alters into clinical services & responding in timely manner	N/A	N/A	N/A	N/A	N/A	Facilitation of communication between YP & HCP
135	Zalta 2018	Grey literature - clinicaltrials.gov	Pilot RCT register	Acceptability Clinical utility	USA - urban homeless shelter network	Homeless youth	16 - 25	100	Smartphone & applications	Stepping Stone Study - Pocket Helper, Purple Chill & Slumber Time	Monitoring, feedback to self & key worker	Active - self-report	N/A	Daily	6 months	N/A	See Glover et al 2019 & Schueller et al 2019	See Glover et al 2019 & Schueller et al 2019	PROMIS Bank V1.0 Depression	See Glover et al 2019 & Schueller et al 2019	See Glover et al 2019 & Schueller et al 2019	See Glover et al 2019 & Schueller et al 2019
136	Grist et al 2018	Hand search	Original research - online survey	Acceptability - user-related	UK - secondary school	Adolescent females with & without syptoms of anxiety, depression (HADS) & eating disorders	11 - 16	775	Internet-based platforms, smartphones & applications	N/A	General use	Both	N/A	N/A	N/A	Use of internt/smartphone apps for mental health support in young people	Despite 97.4% regularly using smartphone apps, only 51.2% would use them for mental health & 44.4% felt they would not help and/or would prefer face-to-face rather than digital intervention	Of those above cut-off for moderate/severe depression (≥10, 103, 13.3%) only 41.7% would use mental health apps	N/A	N/A	N/A	N/A
137	Marques et al 2021	Database search	Original research - online survey	Acceptability - user-related	Spain - university	Young people with a range of GHQ-12 depression scores	18 - 24	608	Smartphone & applications	N/A	General use	Both	N/A	N/A	N/A	Awareness, previous use & willingness to use mental health apps	N/A	N/A	N/A	N/A	N/A	N/A
138	Duvenage et al 2019	Database search	Scoping review	Acceptability - health-related, factors affecting adherence Implementation - schools	Australia	Young people	N/A	N/A	Mobile/smartphones	N/A	Monitoring	Active ambulatory assessment	Coping	N/A	N/A	Effect of co-morbidities & conducting ambulatory assessment during school time	N/A	N/A	N/A	N/A	N/A	N/A
140	Robotham et al 2016	Iterative search	Original research	Implementation	UK	N/A	N/A	N/A	All	N/A	General use	N/A	N/A	N/A	N/A	Digital divide	N/A	N/A	N/A	N/A	N/A	N/A
141	Naslund et al 2017	Iterative search	Review	Implementation	LMICs	N/A	N/A	N/A	All	N/A	General use	N/A	N/A	N/A	N/A	Narrative reivew of implementing digital technology in LMICs	N/A	N/A	N/A	N/A	N/A	N/A
142	Spanakis et al 2021	Iterative search	Review	Implementation	UK	N/A	N/A	N/A	All	N/A	General use	N/A	N/A	N/A	N/A	Digital divide	N/A	N/A	N/A	N/A	N/A	N/A
143	Poudyal et al 2019	Database search	Protocol	Accuracy - depression detection Clinical utility Implementation - LMIC Acceptability - inclusion of parents/family	Rural Nepal	Adolescent mothers with and without depression	15 - 25	40	Smartphone, application & wearable bluetooth proximity sensor	StandStrong platform & Health Activity Program	Monitoring & personalised interventions	Passive	Physical activity (accelerometer data) Geographic movement (GPS) Mother-child interaction (proximity data) Interpersonal relationships (episodic audio recordings)	N/A	2 weeks	Adaptation to local context Feasibility, acceptability, barriers & facilitators of using and understanding the technology and passive sensing data	N/A	N/A	PHQ-9 (≥10) BDI WHODAS	N/A	N/A	N/A
144	Maharjan et al 2021	Database search	Original research	Implementation - LMIC Acceptability - inclusion of parents/family	Rural Nepal - vaccination clinics	Adolescent mothers with and without depression	15 - 25	38	Smartphone, application & wearable bluetooth proximity sensor	StandStrong platform	Monitoring	Passive	Physical activity (accelerometer data) Geographic movement (GPS) Mother-child interaction (proximity data) Interpersonal relationships (episodic audio recordings)	252	2 weeks	Experiences & perceptions of passive sensing data collection: privacy concerns, lack of family involvement, understanding of passive sensing & families' awareness of potential benefits, batterycharging, data usage exceeding prepaid limits, burden of carrying smartphone	Amount of passive sensing data collected / total amount that could be collected in 2 week-period Depressed Activity = 143/252 = 57% GPS = 82/252 = 32% Proximity = 86/252 = 34% Audio = 143/252 = 57%	No analysis of depressed vs. non-depressed	PHQ-9 (≥9)	N/A	N/A	N/A
148	Verduin 2018	Database search	Conference proceedings	Implementation	USA - academic medical centres	N/A	N/A	N/A	Internet-based platform	N/A	Management of adolescent depression	N/A	N/A	N/A	N/A	Integration into EHR Different IT infrastructure across varied pediatric & mental health settings = challenges in harmonising systems	N/A	N/A	N/A	N/A	N/A	N/A
150	Kurki et al 2011	Database search	Original research - qualitative	Acceptability - HCPs Implementation - secondary care	Finland - adolescent (13 - 18) psychiatry outpatient clinic	HCPs	N/A	12	Internet-based platforms	N/A	Monitoring, feedback to HCP	Active - self-report	N/A	N/A	N/A	Facilitators & barriers of internet use - attitude to internet, knowledge, experience & training, technological problems, privacy	N/A	N/A	N/A	N/A	N/A	Improvement of adolescent-nurse interactions - encourages adolescents to express themselves & their feelings/thoughts, which in-turn alleviates feelings of guilt & shame Self-management & psychoeducation
151	Adrian et al 2020	Iterative search	Feasibility & acceptability pilot	Acceptability Implementaion - schools	USA - high-schools	9th - 12th grade students & school-personnel	14 - 18	120	Internet-based platform	N/A	Screening, monitoring & management	Passive	Suicide risk via passive data collection from social media	N/A	N/A	Issues of privacy, individualisation & integration into school context	Acceptability of Intervention Measure and Feasibility of Intervention Measure - moderate System Usability Scale - needing improvement	Not analysed	N/A	N/A	N/A	N/A
153	Gehring et al 2017	Database search	Systematic review	Implementation	USA, UK, Canada, Australia, New Zealand, Netherlands	N/A	N/A	N/A	All	N/A	General use	N/A	N/A	N/A	N/A	Government/organisational-specific recommendations for implementation	N/A	N/A	N/A	N/A	N/A	N/A

## Sheet: Measure Abbreviations
Abbreviation	Full Name
DASS-21	Depression, Anxiety, and Stress Scale
WHO-5	World Health Organization Well-Being Index
CSI	Coping Strategies Inventory
PHQ-2/-4/-9	2-/4-/9-item Patient Health Questionnaire
BDI	Beck Depression Inventory
WHODAS	World Health Organization Disability Assessment Scale
GAD-7	Generalised Anxiety Disorder Assessment
WEMWBS	The Warwick-Edinburgh Mental Wellbeing Scale
PROMIS	Patient-Reported Outcomes Measurement Information System
GHQ-12	Short General Health Questionnaire
HADS	Hospital Anxiety and Depression Scale
SF-12 MCS	12-item Short-Form Health Survey, Mental Component Summary
HSCL-37A	Hopkins Symptom Checklist modified for refugee adolescents
CBCL internalizing subscale	Child Behavior Checklist
SIAS	Social Interaction Anxiety Scale
CESD	Center for Epidemiologic Studies Depression Scale
STAI	State-Trait Anxiety Inventory Form
MASQ	Mood and Anxiety Symptom Questionnaire
Kinder-DIPS	Diagnostisches Interview bei psychischen Störungen im Kindes- und Jugendalter (Diagnostic Interview for Mental Disorders in Children and Adolescents)
HAM-D	Hamilton Depression Rating Scale
HAM-A	Hamilton Anxiety Rating Scale
HDRS	Hamilton Depression Rating Scale
HEADSSS	Home, Education, Eating, Activities, Drugs and Alcohol, Sexuality, Suicide and Depression, Safety Interview
K-SADS-PL	Kiddie Schedule for Affective Disorders and Schizophrenia - Present and Lifetime Version
CGI	Clinical Global Impression Scale
CGI-I	Clinical Global Impression - Improvement Scale
CGI-S	Clinical Global Impression - Severity of Illness Scale
CGAS	Children's Global Assessment Scale
AUDIT	Alcohol Use Disorders Identification Test
KIDSCREEN	Health-related Quality of Life Instruments for Children and Adolescents
PROMIS-PedDepSx	Patient-Reported Outcomes Measurement Information System - Pediatric Depressive Symptoms
K10	Kessler Psychological Distress Scale
ESA	Emotional Self-Awareness Scale
SSDS	Self-Stigma of Depression Scale
PANAS	Positive and Negative Affect Schedule
WAI-P/-T	Working Alliance Inventory - Patient / -Therapist
CDI-2	Children's Depression Inventory 2nd Edition
